# Supplementary material for: High-Affinity Inhibitors of Human NAD+-Dependent 15-Hydroxyprostaglandin Dehydrogenase: Mechanisms of Inhibition and Structure-Activity Relationships
Source: PLoS One. 2010 Nov 2;5(11):e13719. doi: 10.1371/journal.pone.0013719 (PMC2970562; doi:10.1371/journal.pone.0013719)
Supplement: Datapack S1 — Standalone iSee datapack - contains the enhanced version of this article for use offline. This file can be opened using free software available for download at http://www.molsoft.com/icm_browser.html. (ICB) [file pone.0013719.s008.icb]

Archive with 1 entries (1 files):
- pone.0013719.icb
